# Supplementary material for: Ganglioside Profiling Uncovers Distinct Patterns in High-Risk Neuroblastoma
Source: Int J Mol Sci. 2025 Aug 29;26(17):8431. doi: 10.3390/ijms26178431 (PMC12428964; doi:10.3390/ijms26178431)
Supplement: Supplementary file 1 [file ijms-26-08431-s001.zip]

Archive with 1 entries (1 files):
- ijms-3824349-supplementary.pdf
